# Supplementary material for: AtomNet-Aided OTUD7B Inhibitor Discovery and Validation
Source: Cancers (Basel). 2023 Jan 14;15(2):517. doi: 10.3390/cancers15020517 (PMC9856706; doi:10.3390/cancers15020517)
Supplement: Supplementary file 1 [file cancers-15-00517-s001.zip]

Archive with 1 entries (1 files):
- cancers-2079927-supplementary.pdf
